# Supplementary material for: In vitro histomorphometric comparison of dental pulp tissue in different teeth
Source: PeerJ. 2019 Dec 6;7:e8212. doi: 10.7717/peerj.8212 (PMC6901003; doi:10.7717/peerj.8212)
Supplement: Supplemental Information 2 [file peerj-07-8212-s002.xlsx]

## Sheet: Samples
	Date of dental extraction	Tooth type	Folio	Medical records	Age	Gender	Date of obtaining the pulp (day/month/year)	Tooth cutting technique	Weight of the dental pulp (g)	Length of the dental pulp (mm)	Width of the dental pulp (mm)	Integrity of the pulp obtained
	43047	Lower central incisor deciduous	5	10829-17	5 años	Female	2017-11-08	vertical	0.0036	5	1	Complete
	43116	Lower central incisor deciduous	9	234-18	6 años	Male	2018-01-17	vertical	0.0020	3	1	Complete
	43134	Lower central incisor deciduous	23	959-18	6 años	Female	2018-02-05	vertical	0.0022	5	1	Complete
	43134	Lower central incisor deciduous	24	959-18	6 años	Female	2018-02-05	vertical	0.0012	5	1	Complete
	43134	Lower central incisor deciduous	25	10829-17	6 años	Female	2018-02-05	vertical	0.0023	5	1	Complete
	43131	Lower central incisor deciduous	21	1066-18	5 años	Female	2018-02-01	vertical	0.0004	3	1	Complete
	43164	Lower central incisor deciduous	44	2427-18	5 años	Male	2018-03-06	vertical	0.0033	5	1	Complete
	43146	Lower central incisor deciduous	36	6253-15	5 años	Female	2018-02-16	vertical	0.0004	3	1	Complete
	43164	Lower central incisor deciduous	45	2427-18	5 años	Male	2018-03-06	vertical	0.0035	4	1	Complete
	43137	Lower central incisor deciduous	26	1347-18	5 años	Male	2018-02-07	vertical	0.0008	3	1	Complete
	43117	Premolar	10	6493-17	14 años	Female	2018-01-18	vertical	0.0122	10	2	Complete
	43125	Premolar	16	560-17	18 años	Male	2018-01-26	vertical	0.0127	8	2	Complete
	43131	Premolar	19	5617-16	13 años	Female	2018-01-31	vertical	0.0096	12	2	Complete
	43131	Premolar	20	5617-16	13 años	Female	2018-01-31	vertical	0.0064	8	2	Complete
	43118	Premolar	11	560-17	18 años	Male	2018-01-18	vertical	0.0088	10	2	Complete
	43157	Premolar	39	237-12	15 años	Male	2018-02-27	vertical	0.0051	10	1	Complete
	43157	Premolar	40	237-12	15 años	Male	2018-02-27	vertical	0.0096	11	2	Complete
	43159	Premolar	42	10389-17	22 años	Female	2018-03-01	vertical	0.0049	7	2	Complete
	43159	Premolar	41	10389-17	22 años	Female	2018-03-01	vertical	0.0061	6	1	Complete
	43137	Premolar	30	237-12	24 años	Female	2018-02-07	vertical	0.0031	4	1	Complete
	43123	Third molar	12	9620-17	17 años	Female	2018-01-24	vertical	0.0295	12	3	Complete
	43123	Third molar	13	9620-17	17 años	Female	2018-01-24	vertical	0.0156	12	3	Complete
	43124	Third molar	14	624-18	23 años	Female	2018-01-24	vertical	0.0092	8	2	Complete
	43124	Third molar	15	624-18	23 años	Female	2018-01-24	vertical	0.0140	5	2	Complete
	43133	Third molar	22	1293-18	21 años	Female	2018-02-02	vertical	0.0135	8	4	Complete
	43171	Third molar	47	2543-18	19 años	Male	2018-03-13	vertical	0.0309	14	3	Complete
	43175	Third molar	48	1067-10	22 años	Female	2018-03-17	vertical	0.0105	11	2	Complete
	43175	Third molar	50	1222-16	25 años	Male	2018-03-17	vertical	0.0172	10	4	Complete
	43175	Third molar	52	2478-12	25 años	Male	2018-03-17	vertical	0.0080	5	4	Complete
	43154	Third molar	38	1007-18	21 años	Female	2018-02-24	vertical	0.0100	8	2	Complete
	43130	Supernumerary	17	11207-17	5 años	Male	2018-01-31	vertical	0.0240	12	3	Complete
	43130	Supernumerary	18	17-18	11 años	Male	2018-01-31	vertical	0.0054	7	2	Complete
	43137	Supernumerary	28	10568-17	5 años	Male	2018-02-07	vertical	0.0105	6	2	Complete
	43137	Supernumerary	29	8561-16	12 años	Female	2018-02-07	vertical	0.0030	5	1	Complete
	43138	Supernumerary	32	1204-18	20 años	Male	2018-02-08	vertical	0.107	12	2	Complete
	43138	Supernumerary	33	1204-18	20 años	Male	2018-02-08	vertical	0.0021	4	1	Complete
	43138	Supernumerary	34	1204-18	20 años	Male	2018-02-08	vertical	0.0057	12	2	Complete
	43138	Supernumerary	35	1204-18	20 años	Male	2018-02-08	vertical	0.0017	6	1	Complete
	43151	Supernumerary	37	1600-18	10 años	Female	2018-02-21	vertical	0.0114	13	2	Complete
	43168	Supernumerary	46	2318-18	8 años	Male	2018-03-10	vertical	0.0079	11	2	Complete
